# Supplementary material for: TRIM59 Promotes the Proliferation and Migration of Non-Small Cell Lung Cancer Cells by Upregulating Cell Cycle Related Proteins
Source: PLoS One. 2015 Nov 24;10(11):e0142596. doi: 10.1371/journal.pone.0142596 (PMC4658198; doi:10.1371/journal.pone.0142596)
Supplement: S1 Table — We selected four NSCLC cell lines including H1299, SPC-A1, A549 and H292. The human bronchial epithelial cell (HBE) was served as the control. The mRNA levels of TRIM gene family in these cell lines were measured by Q-PCR. The mRNA expression level of TRIM genes with cycle times ≥ 34 were determined to be undetected. TRIM17, TRIM40, TRIM42, TRIM43, TRIM48, TRIM49, TRIM50, TRIM51, TRIM63, TRIM60, TRIM64 and TRIM77 were undetected. Mean: average; SD: standard error; CT: cycle time. (XLSX) [file pone.0142596.s002.xlsx]

## Sheet: Sheet1
Supporting information
The mRNA expression levels of TRIM family genes in NSCLC cell lines and HBE cell line.
	Fold change compared with expression levels in HBE cells
ID	HBE			H1299		SPC-A1		A549		H292
	Mean	SD	CT	Mean	SD	Mean	SD	Mean	SD	Mean	SD
TRIM1	1	0.0470349	24	0.325663	0.0148391	1.44617	0.121066	1.35604	0.203934	2.38153	0.136493
TRIM2	1	0.0210741	23	5.5682	1.04721	2.20751	0.0324585	1.31323	0.49555	1.11342	0.104082
TRIM3	1	0.207291	23	3.52358	0.0846132	5.90188	1.12984	5.92212	0.715193	7.86899	0.562615
TRIM4	1	0.115204	22	0.238359	0.0349223	0.401913	0.00374294	0.587094	0.10693	0.476679	0.0622026
TRIM5	1	0.010292	23	1.00236	0.0348742	3.05817	0.176771	3.53715	0.819504	3.45248	0.644317
TRIM6	1	0.0993324	26	0.365876	0.0450757	3.11333	0.284952	2.46278	0.707048	4.24291	1.00729
TRIM7	1	0.149419	23	4.8687	0.37428	4.5647	0.0827768	5.54091	0.382617	3.65405	0.0591007
TRIM8	1	0.124172	22	3.17113	0.0809587	2.11404	0.122384	2.39662	0.101791	7.15524	0.0160234
TRIM9	1	0.116752	24	0.092078	0.00372455	0.00612108	0.00247224	0.00319715	0.00164263	0.225313	0.00363639
TRIM10	1	0.0367518	28	10.0631	1.02135	2.88386	0.127852	1.752	0.200726	0.0577514	0.0234526
TRIM11	1	0.0122527	24	1.30315	0.0528617	1.34071	0.0197479	1.26225	0.150053	1.58777	0.142059
TRIM13	1	0.505358	21	0.58156	0.100804	0.504176	0.046317	0.608783	0.061866	0.79996	0.05154
TRIM14	1	0.221657	23	3.10588	0.176036	4.45987	0.505358	3.40818	0.474944	2.33432	0.136579
TRIM15	1	0.106157	25	1.05482	0.00190952	1.72071	0.0941175	1.28877	0.0567481	0.0179982	0.0189508
TRIM16	1	0.273437	22	7.01993	1.6204	11.4008	1.03665	2.49352	0.141693	12.3489	1.81595
TRIM18	1	0.277209	24	3.81168	0.410211	14.6536	1.66699	3.09112	0.702889	4.50643	1.42027
TRIM19	1	0.412598	27	2.78776	0.812125	1.90677	0.859604	0.893171	0.129993	3.60481	0.91495
TRIM20	1	0.300692	31	7.60426	0.879872	3.23397	0.88734	1.00492	0.182217	7.41638	1.62439
TRIM21	1	0.240262	25	4.25492	0.536618	23.0218	1.15096	6.42562	0.409144	14.7276	1.31537
TRIM22	1	0.364115	28	9.32438	1.19863	4.09963	0.62647	2.03252	0.315514	7.94668	1.2898
TRIM23	1	0.189994	23	1.08799	0.0511738	0.878652	0.0731264	0.908224	0.191749	1.25273	0.108541
TRIM24	1	0.272021	22	1.59884	0.0391773	1.9613	0.00769158	2.96107	0.722702	1.19413	0.142468
TRIM25	1	0.241213	21	2.74951	0.142782	2.84259	0.537342	3.16114	0.656793	2.58924	0.898799
TRIM26	1	0.201532	21	1.6561	0.153192	1.34486	0.300669	1.65336	0.290225	1.14417	0.0873981
TRIM27	1	0.201532	21	2.55474	0.354466	1.93803	0.350479	2.63429	0.345035	1.5826	0.134031
TRIM28	1	0.268243	19	0.581876	0.076213	1.40291	0.219137	2.28699	0.315097	0.887565	0.091626
TRIM29	1	0.303967	21	0.579751	0.0812836	6.30472	1.04885	10.9566	0.670856	5.09546	0.699566
TRIM31	1	0.0959174	25	0.0679438	0.00409354	2.05916	0.101893	5.56901	1.25648	0.366196	0.218578
TRIM32	1	0.250245	20	0.468562	0.0444862	0.734499	0.134952	1.41879	0.748534	0.460096	0.0798753
TRIM33	1	0.0949412	20	0.717936	0.25285	1.74339	0.0743178	2.65351	1.5538	0.383202	0.063379
TRIM34	1	0.172158	23	0.0387221	0.0139042	1.95143	0.0564229	3.61017	1.20485	3.55992	0.379648
TRIM35	1	0.172158	23	2.62253	0.536079	3.17977	0.298793	4.04355	1.02147	2.56611	0.400829
TRIM36	1	0.104659	23	0.398582	0.0695806	0.712191	0.0453476	0.406076	0.104158	0.278668	0.0444723
TRIM37	1	0.158622	21	2.34532	0.52658	2.12674	0.301276	3.6032	1.13057	0.853296	0.221625
TRIM38	1	0.199611	23	4.65244	1.50544	1.53331	0.442362	2.19761	0.113048	5.42271	1.37737
TRIM39	1	0.281449	23	1.92179	0.75919	1.03244	0.278409	1.60193	0.167715	2.19832	0.980384
TRIM41	1	0.324002	23	6.07047	1.06559	4.54966	1.2805	5.19231	0.307751	2.69737	0.555259
TRIM44	1	0.272965	21	2.46408	1.11519	2.33336	0.562838	2.47925	0.0704712	2.47241	0.326237
TRIM45	1	0.239785	23	0.165	0.0238541	2.10646	0.452802	2.94054	0.197303	0.603947	0.143092
TRIM46	1	0.06211	24	0.116069	0.01	0.437916	0.093781	0.568453	0.0448106	0.299886	0.0711943
TRIM47	1	0.212084	21	2.31925	0.274445	4.43151	0.975915	4.70612	0.627831	1.76123	0.292149
TRIM52	1	0.0264643	24	2.37883	0.0104921	3.85896	0.65503	5.75305	0.64717	2.50851	0.936308
TRIM54	1	0.0292993	24	0.362736	0.0367391	0.183196	0.0408695	0.432815	0.048477	0.0233293	0.00194156
TRIM55	1	0.34491	26	0.409803	0.112055	0.0406108	0.0320668	0.0112441	0.00703856	22.7432	1.18968
TRIM56	1	0.28239	21	1.62517	0.329085	2.34829	0.491283	3.38814	0.242246	2.70299	0.499236
TRIM58	1	0.186624	20	3.30631	0.597918	1.74389	0.579581	2.07752	0.173918	1.86789	0.591303
TRIM59	1	0.220222	23	8.85526	1.9247	7.23049	2.26532	10.5221	0.128929	7.1809	1.97707
TRIM61	1	0.236452	28	0.186209	0.0647242	ND		ND		0.239731	0.035472
TRIM62	1	0.245493	25	9.10766	0.780228	3.26784	0.884293	1.10084	0.0948441	6.3147	1.39366
TRIM65	1	0.214001	20	9.58867	0.103388	2.52765	1.97067	2.07752	0.0111496	5.69182	1.54561
TRIM66	1	0.228345	27	9.15197	0.179419	13.6957	3.17961	5.41502	0.042469	9.01323	2.00645
TRIM67	1	0.122819	30	0.187267	0.0224335	0.552692	0.151109	0.298792	0.0463824	0.286725	0.17505
TRIM68	1	0.620051	24	5.74073	1.74767	10.8792	1.25312	3.97082	1.30314	8.74791	1.34657
TRIM69	1	0.349891	30	2.02749	0.919379	1.25777	0.122483	0.115284	0.0826584	5.16093	0.618247
TRIM70	1	0.130493	20	5.48261	0.0510534	11.1565	2.06594	3.42537	1.52156	6.01261	1.80232
TRIM71	1	0.0318523	28	0.0827254	0.0732805	0.0732612	0.000933534	ND		0.123944	0.0522483
TRIM72	1	0.00343088	26	3.19636	1.12279	2.07211	0.611422	0.863722	0.292651	1.44215	0.0840653
TRIM73	1	0.199611	26	8.8249	1.31861	1.11845	0.286254	0.445654	0.135255	0.566264	0.275783
TRIM74	1	0.0343022	26	7.83951	0.843685	0.86703	0.0975341	0.452694	0.167317	0.486129	0.108915
TRIM76	1	0.102492	28	0.278298	0.0742573	0.534825	0.0822451	0.545682	0.0762426	0.422228	0.0988303
